# Supplementary material for: Identifying the effects of social media on health behavior: Data from a large-scale online experiment
Source: Data Brief. 2015 Oct 13;5:453–7. doi: 10.1016/j.dib.2015.09.049 (PMC4610960; doi:10.1016/j.dib.2015.09.049)
Supplement: Supplementary file 1 — Supplementary material [file mmc1.xlsx]

## Sheet: variables
variables	values
codeno	code number for participant
condition	1 - social condition; 2 - control condition; 3 - media condition
enrolled_count	number of class enrollment
age	participant's age in years
gender	1 - male; 2 - female
height.m	participant's height in meters
weight.kg	participant's weight in kilograms
bmi	bmi = weight (kg) / [height (m)]2
behavior_heavy	number of days (in the previous 7 days) for exercising or participating in physical activity for at least 20 minutes that made you sweat and breathe hard
behavior_light	number of days (in the previous 7 days) for participating in physical activity for at least 30 minutes that did not make you sweat or breathe hard
behavior_strength	number of days (in the previous 7 days) for doing exercises to strengthen or tone your muscles
behavior_heavy2	behavior_heavy measured at post-program
behavior_light2	behavior_light measured at post-program
behavior_strength2	behavior_strength measured at post-program
cumulative_enrollment	cumulative number of class enrollment
days_passed	number of days passed since the start of the program

## Sheet: dataset
codeno	condition	enrolled_count	age	gender	height.m	weight.kg	bmi	behavior_heavy	behavior_light	behavior_strength	behavior_heavy2	behavior_light2	behavior_strength2
1	3	6	24	0	1.57	55.43	22.35	3	2	2
2	1	29	23	1	1.68	60.33	21.47	0	0	1	3	2	2
3	3	0	24	1	1.73	81.01	27.16	4	1	5	5	5	5
4	2	4	23	0	1.63	54.79	20.74	0	1	0	1	1	0
5	2	5	23	1	2.16	60.78	13.04	0	0	0	0	0	0
6	1	27	28	0	1.52	61.05	26.29	6	6	4	5	7	3
7	3	1	24	0	1.7	62.69	21.65	5	2	2
8	2	0	25	1	1.85	70.85	20.61	4	1	1	4	1	0
9	3	23	26	0	1.52	51.08	21.99	3	5	1	5	7	3
10	2	12	25	0	1.68	71.03	25.28	1	5	0	3	5	3
11	1	18	25	1	1.55	77.66	32.35	2	0	2	3	3	3
12	2	3	27	0	1.68	58.79	20.92	0	5	0	2	6	5
13	1	19	23	0	1.57	51.08	20.59	2	2	2	0	0	0
14	3	4	22	0	1.68	65.41	23.27	2	1	1	3	3	3
15	2	0	29	0	1.57	62.6	25.24	3	0	3	0	4	0
16	3	11	45	0	1.65	102.06	37.44	1	1	0	3	1	2
17	3	5	25	0	1.7	65.23	22.52	1	2	1	5	5	3
18	3	0	27	0	1.63	44	16.65	1	0	0	3	1	0
19	3	14	24	0	1.57	40.64	16.39	0	0	0	0	0	0
20	1	17	23	0	1.63	55.25	20.91	0	3	0	0	0	0
21	2	0	25	0	1.7	68.58	23.68	1	1	3	4	7	2
22	1	12	24	0	1.68	61.42	21.85	0	0	0	2	4	0
23	1	1	29	0	1.6	58.15	22.71	0	0	0	0	6	0
24	2	12	25	0	1.7	61.69	21.3	0	0	0	2	1	0
25	2	23	26	0	1.68	55.07	19.59	0	0	2	3	3	0
26	2	0	25	0	1.6	54.43	21.26	3	2	3	0	0	0
27	2	26	33	0	1.63	76.66	29.01	1	0	1	2	0	0
28	1	6	24	0	1.7	69.04	23.84	0	6	0	4	7	2
29	2	0	22	0	1.8	72.94	22.43	1	1	0	1	7	1
30	3	16	23	0	1.6	58.79	22.96	1	2	1	4	5	1
31	3	32	27	0	1.65	74.75	27.42	0	0	0	7	0	3
32	2	0	24	0	1.73	58.51	19.61	0	0	0	0	0	0
33	2	3	29	0	1.6	80.47	31.42	1	5	1	0	4	0
34	2	0	41	0	1.7	71.58	24.71	6	6	3	6	1	3
35	3	1	23	1	1.83	82.01	24.52	0	0	0
36	3	1	32	0	1.65	61.78	22.66	7	7	1
37	2	1	26	0	1.63	69.58	26.33	0	2	1	2	1	0
38	1	6	25	0	1.57	53.52	21.58	1	0	1	3	2	0
39	3	0	23	0	1.65	62.6	22.96	0	0	0	5	0	3
40	1	0	23	1	1.83	75.48	22.57	1	3	0	7	7	3
41	3	3	24	0	1.68	69.49	24.73	3	0	0	0	0	0
42	2	1	23	0	1.7	57.61	19.89	2	1	0
43	2	2	29	1	1.8	75.93	23.35	2	3	1	4	3	3
44	3	2	26	0	1.73	76.57	25.67	0	7	0
45	1	6	24	1	1.73	73.03	24.48	4	4	2	4	4	4
46	2	5	31	1	1.6	72.48	28.31	1	6	0
47	1	7	23	0	1.73	56.34	18.88	2	1	2	3	4	3
48	2	3	23	0	1.68	61.87	22.02	0	1	0
49	2	1	27	1	1.8	65.95	20.28	2	5	1
50	3	2	26	0	1.65	71.03	26.06	2	0	0	4	6	0
51	3	32	29	0	1.73	86.91	29.13	1	2	1	3	2	3
52	3	1	33	1	1.8	83.1	25.55	2	0	0
53	3	13	27	1	1.7	68.31	23.59	1	1	0
54	2	1	22	0	1.6	64.59	25.23	4	6	5	4	4	4
55	3	2	24	0	1.65	58.79	21.57	5	7	2
56	2	0	26	1	1.75	81.56	26.55	0	0	2	0	0	0
57	1	0	29	1	1.88	83.19	23.55	2	5	2	3	5	2
58	2	0	28	1	1.55	76.07	31.69	3	3	1	4	5	5
59	1	1	22	0	1.57	84.55	34.09	0	0	0	0	1	0
60	2	2	26	1	1.75	66.68	21.71	0	0	0
61	2	17	22	0	1.63	55.34	20.94	0	3	4	5	2	7
62	2	1	27	1	1.93	101.47	27.23	3	1	1	4	3	2
63	3	1	26	0	1.63	64.59	24.44	2	2	1	3	2	3
64	3	5	26	0	1.7	103.69	35.8	0	1	1
65	1	12	25	0	1.55	61.33	25.55	0	0	0	3	1	2
66	1	8	22	0	1.6	62.14	24.27	0	0	0	0	2	0
67	3	12	26	0	1.65	53.71	19.7	0	0	0	0	0	0
68	2	0	25	1	1.55	76.84	32.01	0	0	0	3	2	2
69	1	2	22	0	1.68	63.69	22.66	0	0	0	3	4	3
70	1	0	23	0	1.65	55.88	20.5	5	0	3	3	3	4
71	3	4	27	0	1.57	64.05	25.83	3	1	2	4	2	4
72	3	0	22	0	1.73	64.86	21.74	1	0	2	0	0	0
73	1	0	22	0	1.63	53.07	20.08	4	0	4	0	0	0
74	3	3	26	0	1.65	74.66	27.39	2	0	2	4	3	2
75	1	6	26	0	1.55	47.45	19.76	0	0	0
76	1	5	23	1	1.8	73.12	22.48	2	0	1
77	3	1	27	1	1.8	111.86	34.39	1	5	1	4	3	4
78	2	5	34	0	1.6	53.62	20.94	4	5	4
79	2	5	30	1	1.78	66.04	20.89	1	0	0	2	3	3
80	1	18	28	0	1.7	112.49	38.84	1	0	0	1	1	0
81	2	23	27	0	1.6	67.4	26.32	5	4	4	4	2	1
82	2	13	24	0	1.6	50.98	19.91	0	1	3	3	2	2
83	3	3	26	0	1.7	64.05	22.12	6	6	4	6	5	5
84	2	5	26	1	1.75	84.1	27.38	1	2	1	3	2	2
85	2	0	31	0	1.57	67.31	27.14	3	5	3	3	6	2
86	2	0	26	0	1.57	54.34	21.91	3	1	1	3	3	1
87	3	3	23	1	1.98	99.61	25.38	2	2	1	6	6	1
88	3	7	32	0	1.65	72.48	26.59	0	0	0	2	0	2
89	1	0	22	1	1.88	69.22	19.59	3	1	1	6	7	3
90	1	17	23	0	1.57	57.61	23.23	4	0	1	5	1	0
91	2	3	25	0	1.83	112.04	33.5	2	3	0	3	3	0
92	2	0	22	1	1.7	73.44	25.36	1	1	0	3	0	3
93	1	1	24	1	1.78	91.9	29.07	1	2	0	3	1	0
94	2	4	28	0	1.73	71.35	23.92	1	5	3	4	4	4
95	1	1	27	1	1.57	82.87	33.42	0	0	0
96	3	4	27	1	1.55	81.38	33.9	0	3	0
97	3	3	28	0	1.6	67.31	26.29	0	4	1
98	1	10	23	0	1.6	47.9	18.71	1	1	0	1	0	0
99	2	1	23	0	1.57	48.08	19.39	2	0	1
100	3	1	23	0	1.55	46.27	19.27	2	5	7
101	2	0	34	1	1.7	74.12	25.59	0	0	0	1	0	1
102	3	33	22	1	1.75	69.85	22.74	2	2	1	1	2	1
103	3	4	21	1	1.8	100.88	31.02	5	0	0	2	2	0
104	3	0	23	0	1.6	63.14	24.66	3	1	2	4	2	1
105	2	4	23	1	1.85	68.31	19.87	0	3	0
106	3	2	25	0	1.6	50.08	19.56	2	4	0	4	2	4
107	2	3	29	0	1.7	63.32	21.86	4	1	4	6	3	2
108	3	5	26	0	1.65	47.81	17.54	1	1	1	2	4	1
109	1	4	27	0	1.73	69.31	23.23	3	7	0	1	7	0
110	2	1	31	0	1.55	56.88	23.69	3	2	3	5	5	1
111	3	0	24	0	1.68	66.13	23.53	6	5	3	6	4	4
112	3	6	25	0	1.63	59.51	22.52	1	0	1	3	2	2
113	2	10	29	0	1.68	53.71	19.11	1	1	0	3	1	3
114	3	43	26	1	1.55	82.69	34.45	0	5	0	0	0	0
115	1	8	25	0	1.68	75.66	26.92	3	3	3
116	1	5	23	0	1.63	60.15	22.76	1	1	0	2	2	0
117	2	0	44	0	1.6	60.96	23.81	3	0	0	2	3	0
118	2	42	28	0	1.55	70.13	29.21	0	4	0	2	2	0
119	1	6	25	0	1.7	73.75	25.47	4	4	6
120	3	1	23	0	1.57	53.98	21.77	4	0	0	1	1	0
121	3	5	23	0	1.6	51.3	20.03	0	2	2	2	4	2
122	1	0	21	1	1.55	74.21	30.91	2	5	7	3	7	7
123	2	1	28	0	1.63	49.62	18.78	1	2	1	0	7	0
124	2	0	26	0	1.68	60.33	21.47	4	6	1	4	7	1
125	2	11	26	0	1.68	57.97	20.63	1	3	0	7	7	4
126	1	4	24	0	1.75	50.26	16.36	0	0	0	2	1	0
127	1	6	26	0	1.7	65.32	22.55	0	0	0	2	3	2
128	3	2	23	0	1.57	54.16	21.84	3	2	0
129	2	0	24	1	1.78	72.76	23.02	3	3	2	6	6	3
130	2	0	27	0	1.65	70.31	25.79	7	7	7	6	6	5
131	2	1	24	0	1.55	42.82	17.84	1	2	0	3	2	0
132	3	5	24	0	1.6	49.4	19.29	0	1	0
133	2	0	22	0	1.65	57.29	21.02	1	3	0	3	3	0
134	1	14	27	0	1.68	67.31	23.95	2	2	1	4	7	4
135	1	4	21	1	1.83	88.41	26.43	0	0	0	7	5	6
136	3	10	24	1	1.68	65.32	23.24	0	7	0
137	3	5	29	1	1.8	67.5	20.75	3	1	2	3	0	2
138	2	0	28	0	1.57	58.51	23.59	1	4	0	2	3	1
139	1	1	27	1	1.68	51.71	18.4	0	0	0
140	1	4	31	1	1.78	88.95	28.14	2	7	1	0	0	0
141	2	5	30	0	1.68	59.69	21.24	5	1	1	2	1	2
142	2	9	23	0	1.63	78.29	29.63	1	6	1	5	6	3
143	1	0	28	1	1.75	55.16	17.96	1	0	0	0	0	0
144	2	5	23	1	1.75	73.03	23.78	3	2	4
145	1	0	26	0	1.63	57.06	21.59	7	7	1	7	7	2
146	1	5	26	0	1.73	88.32	29.6	2	3	2	6	7	2
147	2	4	25	0	1.63	51.26	19.4	1	1	0	1	1	0
148	2	32	25	0	1.68	62.23	22.14	0	0	0	3	3	1
149	1	16	31	0	1.65	93.94	34.46	0	3	2	3	7	3
150	1	0	28	1	1.8	88.09	27.09	1	0	0	3	2	0
151	3	1	24	1	1.73	74.71	25.04	4	2	4	3	0	4
152	1	12	31	1	1.83	74.16	22.17	4	0	3	5	7	1
153	3	6	23	0	1.68	61.24	21.79	6	3	2
154	2	0	24	0	1.63	54.79	20.74	2	1	1	2	0	0
155	3	0	28	0	1.83	68.95	20.61	0	1	0	1	3	0
156	1	1	24	0	1.68	63.96	22.76	5	0	5	3	2	2
157	2	1	23	0	1.24	56.16	36.25	0	0	2
158	1	5	25	0	1.65	91.08	33.41	2	2	2
159	1	12	22	0	1.57	48.81	19.68	2	6	3	1	6	2
160	3	0	31	0	#VALUE!	62.73	27.01	0	0	0	0	0	0
161	3	0	21	0	1.68	58.7	20.89	0	0	0	5	7	0
162	3	0	23	0	1.83	62.6	18.72	6	7	6	7	7	7
163	2	3	27	0	1.55	47.9	19.95	0	0	0
164	3	4	23	0	1.6	57.56	22.48	0	2	2
165	3	0	25	0	1.65	66.91	24.55	4	1	2	3	3	2
166	3	1	30	0	1.6	58.15	22.71	0	0	4
167	3	2	22	0	1.73	51.66	17.32	0	0	0
168	2	2	25	1	1.78	93.62	29.62	1	0	3
169	1	10	27	0	1.65	63.14	23.16	0	2	0	0	4	1
170	1	18	23	0	1.57	54.25	21.88	0	0	0
171	1	7	23	0	1.52	71.76	30.9	4	0	4
172	3	2	27	0	1.7	72.76	25.12	0	0	0	0	0	0
173	1	6	23	1	1.75	71.94	23.42	2	0	1	4	4	2
174	1	4	27	0	1.63	61.37	23.22	1	0	3	0	0	3
175	2	0	23	1	1.65	73.89	27.11	1	1	4	4	4	2
176	3	0	26	0	1.7	79.7	27.52	2	2	2	2	1	1
177	2	4	25	0	1.55	60.1	25.04	2	5	2	1	6	2
178	2	0	25	0	1.75	71.44	23.26	2	7	1	4	7	2
179	2	1	23	1	1.88	87.41	24.74	3	6	3	3	6	3
180	2	3	24	0	1.6	48.9	19.1	0	0	0	1	0	1
181	1	36	24	0	1.57	51.26	20.67	3	2	1	5	2	4
182	1	0	23	0	1.6	55.88	21.82	2	2	2	4	0	1
183	3	0	22	1	1.78	86.36	27.32	3	3	0	7	7	0
184	3	3	24	0	1.57	53.62	21.62	1	1	0
185	1	2	28	0	1.63	71.21	26.95	1	3	0	6	7	7
186	3	16	23	0	1.63	67.09	25.39	3	0	0	5	5	7
187	1	7	27	0	1.63	65.45	24.77	2	0	3	5	0	2
188	1	0	22	0	1.63	56.74	21.47	2	7	2	3	3	0
189	1	0	23	0	1.63	78.38	29.66	3	5	0	2	2	4
190	1	3	24	0	1.57	54.61	22.02	0	1	0
191	1	6	24	0	1.65	51.8	19	0	0	0	4	3	0
192	1	1	22	0	1.65	57.61	21.13	1	2	1
193	1	6	28	0	1.68	60.92	21.68	1	3	0
194	3	3	24	1	1.85	74.57	21.69	1	0	0	3	1	3
195	1	0	41	1	1.83	104.78	31.33	0	2	0	1	6	0
196	3	1	23	1	1.88	75.48	21.36	1	2	1	4	0	1
197	1	0	26	1	1.73	62.19	20.85	6	6	3	5	5	3
198	1	0	25	1	1.55	75.16	31.31	5	3	5	5	5	4
199	3	1	26	0	1.65	52.98	19.44	0	3	2
200	1	0	24	1	1.55	73.89	30.78	2	0	4	3	2	6
201	1	0	23	1	1.55	81.47	33.94	2	1	4	7	2	7
202	1	1	26	1	1.55	67.04	27.93	0	5	0
203	2	5	26	0	1.63	60.06	22.73	1	1	1
204	2	4	28	0	1.6	46.86	18.3	1	1	0
205	1	1	26	0	1.65	73.62	27.01	5	1	2	4	7	0
206	2	0	27	1	1.78	66.13	20.92	2	0	2	4	0	2
207	1	0	22	0	1.63	61.46	23.26	3	0	0	5	5	0
208	1	15	25	0	1.57	52.25	21.07	0	0	0	1	2	2
209	2	0	28	1	1.7	63.87	22.05	3	3	0	4	4	4
210	3	13	27	0	1.63	58.51	22.14	6	7	6	7	7	5
211	1	2	28	0	1.55	47.72	19.88	0	0	0
212	1	1	23	0	1.63	57.61	21.8	2	0	0
213	2	0	29	0	1.73	56.29	18.87	3	1	1	3	5	0
214	2	1	23	0	1.55	57.65	24.02	4	0	2
215	3	2	23	0	1.57	58.38	23.54	1	1	0	4	0	2
216	2	1	51	1	1.73	73.94	24.78	0	0	0
217	3	2	23	1	1.8	62.87	19.33	0	0	0

## Sheet: cumulative number of enrollment
condition	time	cumulative_enrollment	days_passed
2	2014-02-03 12:00:00	10	0
2	2014-02-05 17:15:00	23	2
2	2014-02-07 08:00:00	24	4
2	2014-02-07 12:00:00	30	4
2	2014-02-07 12:00:00	35	4
2	2014-02-07 17:00:00	39	4
2	2014-02-10 09:30:00	39	7
2	2014-02-10 12:15:00	41	7
2	2014-02-10 17:00:00	43	7
2	2014-02-10 17:30:00	47	7
2	2014-02-10 18:15:00	50	7
2	2014-02-11 12:15:00	55	8
2	2014-02-11 17:00:00	55	8
2	2014-02-11 18:15:00	56	8
2	2014-02-12 12:00:00	63	9
2	2014-02-12 17:15:00	74	9
2	2014-02-12 17:30:00	74	9
2	2014-02-12 18:45:00	74	9
2	2014-02-13 12:00:00	76	10
2	2014-02-13 17:30:00	83	10
2	2014-02-13 18:15:00	86	10
2	2014-02-13 18:30:00	89	10
2	2014-02-13 19:45:00	92	10
2	2014-02-14 09:30:00	92	11
2	2014-02-17 09:30:00	92	14
2	2014-02-17 12:15:00	92	14
2	2014-02-17 18:15:00	92	14
2	2014-02-18 09:00:00	98	15
2	2014-02-19 12:00:00	110	16
2	2014-02-19 18:45:00	110	16
2	2014-02-21 12:15:00	116	18
2	2014-02-25 17:30:00	129	22
2	2014-02-26 17:30:00	137	23
2	2014-02-27 18:30:00	144	24
2	2014-03-03 12:00:00	150	28
2	2014-03-06 12:00:00	160	31
2	2014-03-17 12:00:00	165	42
2	2014-03-18 09:00:00	172	43
2	2014-03-19 17:15:00	179	44
2	2014-03-20 17:30:00	185	45
2	2014-03-20 18:00:00	186	45
2	2014-03-24 12:00:00	192	49
2	2014-03-26 17:15:00	197	51
2	2014-03-27 18:00:00	197	52
2	2014-03-27 18:30:00	205	52
2	2014-03-28 12:00:00	216	53
2	2014-03-31 12:00:00	223	56
2	2014-04-01 18:00:00	232	57
2	2014-04-02 17:30:00	240	58
2	2014-04-03 18:00:00	240	59
2	2014-04-04 12:00:00	247	60
2	2014-04-08 17:30:00	256	64
2	2014-04-08 19:15:00	261	64
2	2014-04-10 18:00:00	261	66
2	2014-04-11 12:00:00	273	67
2	2014-04-15 18:30:00	279	71
2	2014-04-18 12:00:00	286	74
2	2014-04-22 19:15:00	291	78
2	2014-04-24 18:30:00	300	80
2	2014-04-27 12:00:00	306	83
2	2014-05-08 18:00:00	321	91
1	2014-02-03 12:00:00	16	0
1	2014-02-05 17:15:00	32	2
1	2014-02-07 08:00:00	34	4
1	2014-02-07 12:00:00	41	4
1	2014-02-07 12:00:00	45	4
1	2014-02-07 17:00:00	50	4
1	2014-02-10 09:30:00	50	7
1	2014-02-10 12:15:00	50	7
1	2014-02-10 17:00:00	54	7
1	2014-02-10 17:30:00	58	7
1	2014-02-10 18:15:00	58	7
1	2014-02-11 12:15:00	64	8
1	2014-02-11 17:00:00	65	8
1	2014-02-11 18:15:00	65	8
1	2014-02-12 12:00:00	72	9
1	2014-02-12 17:15:00	88	9
1	2014-02-12 17:30:00	88	9
1	2014-02-12 18:45:00	88	9
1	2014-02-13 12:00:00	90	10
1	2014-02-13 17:30:00	92	10
1	2014-02-13 18:15:00	95	10
1	2014-02-13 18:30:00	99	10
1	2014-02-13 19:45:00	105	10
1	2014-02-14 09:30:00	106	11
1	2014-02-17 09:30:00	106	14
1	2014-02-17 12:15:00	106	14
1	2014-02-17 18:15:00	106	14
1	2014-02-18 09:00:00	116	15
1	2014-02-19 12:00:00	127	16
1	2014-02-19 18:45:00	127	16
1	2014-02-21 12:15:00	141	18
1	2014-02-25 17:30:00	160	22
1	2014-02-26 17:30:00	171	23
1	2014-02-27 18:30:00	176	24
1	2014-03-03 12:00:00	181	28
1	2014-03-06 12:00:00	190	31
1	2014-03-17 12:00:00	196	42
1	2014-03-18 09:00:00	206	43
1	2014-03-19 17:15:00	224	44
1	2014-03-20 17:30:00	236	45
1	2014-03-20 18:00:00	237	45
1	2014-03-24 12:00:00	242	49
1	2014-03-26 17:15:00	259	51
1	2014-03-27 18:00:00	260	52
1	2014-03-27 18:30:00	267	52
1	2014-03-28 12:00:00	285	53
1	2014-03-31 12:00:00	290	56
1	2014-04-01 18:00:00	303	57
1	2014-04-02 17:30:00	310	58
1	2014-04-03 18:00:00	312	59
1	2014-04-04 12:00:00	324	60
1	2014-04-08 17:30:00	343	64
1	2014-04-08 19:15:00	352	64
1	2014-04-10 18:00:00	354	66
1	2014-04-11 12:00:00	373	67
1	2014-04-15 18:30:00	383	71
1	2014-04-18 12:00:00	397	74
1	2014-04-22 19:15:00	405	78
1	2014-04-24 18:30:00	412	80
1	2014-04-27 12:00:00	424	83
1	2014-05-08 18:00:00	453	91
3	2014-02-03 12:00:00	13	0
3	2014-02-05 17:15:00	29	2
3	2014-02-07 08:00:00	38	4
3	2014-02-07 12:00:00	40	4
3	2014-02-07 12:00:00	48	4
3	2014-02-07 17:00:00	55	4
3	2014-02-10 09:30:00	56	7
3	2014-02-10 12:15:00	60	7
3	2014-02-10 17:00:00	63	7
3	2014-02-10 17:30:00	68	7
3	2014-02-10 18:15:00	72	7
3	2014-02-11 12:15:00	76	8
3	2014-02-11 17:00:00	78	8
3	2014-02-11 18:15:00	78	8
3	2014-02-12 12:00:00	86	9
3	2014-02-12 17:15:00	97	9
3	2014-02-12 17:30:00	98	9
3	2014-02-12 18:45:00	98	9
3	2014-02-13 12:00:00	103	10
3	2014-02-13 17:30:00	107	10
3	2014-02-13 18:15:00	111	10
3	2014-02-13 18:30:00	116	10
3	2014-02-13 19:45:00	122	10
3	2014-02-14 09:30:00	122	11
3	2014-02-17 09:30:00	123	14
3	2014-02-17 12:15:00	123	14
3	2014-02-17 18:15:00	124	14
3	2014-02-18 09:00:00	130	15
3	2014-02-19 12:00:00	142	16
3	2014-02-19 18:45:00	142	16
3	2014-02-21 12:15:00	151	18
3	2014-02-25 17:30:00	164	22
3	2014-02-26 17:30:00	173	23
3	2014-02-27 18:30:00	181	24
3	2014-03-03 12:00:00	195	28
3	2014-03-06 12:00:00	205	31
3	2014-03-17 12:00:00	213	42
3	2014-03-18 09:00:00	224	43
3	2014-03-19 17:15:00	233	44
3	2014-03-20 17:30:00	240	45
3	2014-03-20 18:00:00	240	45
3	2014-03-24 12:00:00	248	49
3	2014-03-26 17:15:00	253	51
3	2014-03-27 18:00:00	253	52
3	2014-03-27 18:30:00	258	52
3	2014-03-28 12:00:00	272	53
3	2014-03-31 12:00:00	280	56
3	2014-04-01 18:00:00	291	57
3	2014-04-02 17:30:00	297	58
3	2014-04-03 18:00:00	297	59
3	2014-04-04 12:00:00	303	60
3	2014-04-08 17:30:00	313	64
3	2014-04-08 19:15:00	322	64
3	2014-04-10 18:00:00	322	66
3	2014-04-11 12:00:00	333	67
3	2014-04-15 18:30:00	341	71
3	2014-04-18 12:00:00	349	74
3	2014-04-22 19:15:00	356	78
3	2014-04-24 18:30:00	364	80
3	2014-04-27 12:00:00	373	83
3	2014-05-08 18:00:00	383	91
