# Supplementary material for: Identifying the effects of social media on health behavior: Data from a large-scale online experiment
Source: Data Brief. 2015 Oct 13;5:453–7. doi: 10.1016/j.dib.2015.09.049 (PMC4610960; doi:10.1016/j.dib.2015.09.049)
Supplement: Supplementary file 2 — Supplementary material [file mmc2.zip]

Archive with 4 entries (4 files):
- coi_disclosure_sjy.pdf
- coi_disclosure jz.pdf
- coi_disclosure_db.pdf
- coi_disclosure_dc.pdf
